# Supplementary material for: Eco-Friendly Synthesis of Silver–Cellulose Nanocomposite Adsorbent from Agricultural Residues for Binary Dye System Remediation
Source: Polymers (Basel). 2025 Sep 22;17(18):2555. doi: 10.3390/polym17182555 (PMC12473418; doi:10.3390/polym17182555)
Supplement: Supplementary file 1 [file polymers-17-02555-s001.zip]

Archive with 1 entries (1 files):
- polymers-3850787-supplementary.pdf
